# Supplementary material for: Discovery of a Novel Species Infecting Goats: Morphological and Molecular Characterization of Babesia aktasi n. sp
Source: Pathogens. 2023 Jan 10;12(1):113. doi: 10.3390/pathogens12010113 (PMC9863244; doi:10.3390/pathogens12010113)
Supplement: Supplementary file 1 [file pathogens-12-00113-s001.zip]

Archive with 1 entries (1 files):
- pathogens-2105722-supplementary.pdf
